# Supplementary material for: Genetic and epigenetic profiling of BRCA1/2 in ovarian tumors reveals additive diagnostic yield and evidence of a genomic BRCA1/2 DNA methylation signature
Source: J Hum Genet. 2020 Jun 1;65(10):865–73. doi: 10.1038/s10038-020-0780-4 (PMC7449880; doi:10.1038/s10038-020-0780-4)
Supplement: Supplementary file 1 — Supplementary Material [file 10038_2020_780_MOESM1_ESM.xlsx]

## Sheet: Table S1
Table S1- Read counts per exon in every sample
Study #	Sample #	SDHB_NM_003000.2_cds_8	SDHB_NM_003000.2_cds_7	SDHB_NM_003000.2_cds_6	SDHB_NM_003000.2_cds_5	SDHB_NM_003000.2_cds_4	SDHB_NM_003000.2_cds_3	SDHB_NM_003000.2_cds_2	SDHB_NM_003000.2_cds_1	MUTYH_NM_001128425.1_cds_16	MUTYH_NM_001128425.1_cds_15	MUTYH_NM_001128425.1_cds_14	MUTYH_NM_001128425.1_cds_13	MUTYH_NM_001128425.1_cds_12	MUTYH_NM_001128425.1_cds_11	MUTYH_NM_001128425.1_cds_10	MUTYH_NM_001128425.1_cds_9	MUTYH_NM_001128425.1_cds_8	MUTYH_NM_001128425.1_cds_7	MUTYH_NM_001128425.1_cds_6	MUTYH_NM_001128425.1_cds_5	MUTYH_NM_001128425.1_cds_4	MUTYH_NM_001128425.1_cds_3	MUTYH_NM_001128425.1_cds_2	MUTYH_NM_001128425.1_cds_1	EPCAM_NM_002354.2_cds_1	EPCAM_NM_002354.2_cds_2	EPCAM_NM_002354.2_cds_3	EPCAM_NM_002354.2_cds_4	EPCAM_NM_002354.2_cds_5	EPCAM_NM_002354.2_cds_6	EPCAM_NM_002354.2_cds_7	EPCAM_NM_002354.2_cds_8	EPCAM_NM_002354.2_cds_9	MSH2_NM_000251.2_cds_1	MSH2_NM_000251.2_cds_2	MSH2_NM_000251.2_cds_3	MSH2_NM_000251.2_cds_4	MSH2_NM_000251.2_cds_5	MSH2_NM_000251.2_cds_6	MSH2_NM_000251.2_cds_7	MSH2_NM_000251.2_cds_8	MSH2_NM_000251.2_cds_9	MSH2_NM_000251.2_cds_10	MSH2_NM_000251.2_cds_11	MSH2_NM_000251.2_cds_12	MSH2_NM_000251.2_cds_13	MSH2_NM_000251.2_cds_14	MSH2_NM_000251.2_cds_15
1105-001	MD180003886	945	1059	1259	1272	1520	1224	1227	502	1353	853	1521	1133	1184	756	1112	736	941	1037	816	885	729	1394	1339	481	303	2036	2922	2023	1364	2099	2669	1322	1299	1347	2535	3731	2421	1918	2389	3000	1932	2411	2313	1911	3664	3021	4438	3362
1105-009	MD180003901	1693	1901	2142	2103	2264	1964	1941	935	2763	1952	2888	2501	2548	1462	2577	1724	1992	2309	1609	1969	1581	2753	2943	1112	535	2544	4426	2438	1929	2222	3868	1569	1601	1661	2476	4808	2360	2172	2608	3140	1958	2223	2184	1566	3668	3455	3865	3318
1105-018	MD180003926	1214	1456	1390	1676	1738	1473	1428	575	1553	1150	1775	1272	1221	821	1434	1007	1201	1386	907	1008	993	1419	1543	526	225	1588	2329	1566	868	1500	2311	904	946	835	1439	2375	1265	1066	1474	1657	995	1265	1039	923	1816	1619	2175	1945
1105-022	MD180003929	1823	1944	2324	2161	2654	2287	2408	930	2430	1954	3037	2148	2188	1428	2324	1721	1873	2348	1632	1882	1545	2835	2459	1052	402	2229	3873	2188	1512	2376	3303	1559	1467	1297	2333	3861	2332	1706	2592	2704	1893	2111	2096	1674	2983	2540	3250	2705
1105-024	MD180003931	999	1114	1216	1286	1570	1368	1245	765	1641	1316	2339	1551	1742	1054	1803	1317	1407	1887	1165	1411	1348	1963	2046	1341	747	2056	3145	2173	1374	2184	2783	1179	1613	2103	2013	3067	2316	1627	1712	1606	2199	2297	1857	1419	2946	2714	2629	2392
1105-036	MD180003950	1719	1715	2162	1910	2772	2144	2234	946	2300	1880	2849	1979	2063	1428	2152	1444	1802	2056	1399	1998	1737	2658	2278	1136	221	1991	2770	1620	1301	1479	2578	1117	1300	953	1767	3177	1708	1378	1881	1785	1266	1643	1316	1044	2413	1877	2424	1948
1105-039	MD180003952	704	1458	1564	954	1243	977	1476	1060	2674	1697	3031	2381	2413	1684	2660	1713	1933	2223	1706	1686	1915	3139	2738	1511	718	1392	3518	1248	912	1561	2480	952	1036	2006	1613	2600	1476	1245	1320	1568	984	1191	1150	919	2198	2033	1868	1826
1105-041	MD180011603	2639	2802	3284	2699	3706	3048	3976	2006	3232	1991	4105	3351	3193	1836	3730	2772	2550	2933	2287	2075	2161	3853	3477	1908	774	3044	5296	3264	2129	3224	4793	2241	2281	2484	3130	5424	3185	2491	3703	4037	2801	3628	3110	2906	5463	4509	6282	4685
1105-049	MD180011608	2911	4955	5554	5338	5805	4440	5696	2890	5094	2832	6027	4106	4408	2073	4194	2984	3389	3843	2521	3750	3287	5519	5113	3329	1132	3465	5478	3010	2261	2987	5106	2307	2900	3475	2566	5916	3383	2262	3352	3768	3393	3524	3297	2415	5262	5046	5957	4887
1105-054	MD180011612	795	880	1201	1220	1495	1071	1506	971	1168	793	1452	1076	763	504	738	455	740	905	600	724	738	1090	1292	783	206	1330	2277	1546	1152	1606	2395	843	1320	979	1528	2669	1916	1285	1588	1703	1610	1622	1433	1187	2440	1787	2207	2263
1105-055	MD180011613	783	1345	1179	1417	1843	1551	1796	700	3144	1844	3052	2143	2250	1028	2174	1632	1368	2160	1267	1520	1279	2631	2713	1603	646	3404	4453	3203	2009	3446	4190	2153	2264	2567	2794	4746	2767	2728	3030	2731	2336	3057	2764	1961	3599	3337	5468	4057
1105-057	MD180011614	2505	2777	3661	3344	4264	2639	3865	2399	4973	3203	5283	3929	3525	1968	3390	2451	2672	3568	2474	2407	2398	4154	4640	2742	1253	5546	8186	4877	3154	4009	6541	3383	3423	4286	4024	8443	5004	4013	5553	5736	4040	4886	4887	3514	7282	6352	7333	7834
1105-059	MD180011616	776	1165	1036	1053	1723	1083	1063	907	1466	697	1328	1165	1074	593	1388	981	839	1230	509	777	613	1267	1096	750	458	1980	2949	2243	1352	1774	2459	1130	1218	2041	1936	3100	1334	1373	1844	2177	1832	1867	1482	1397	2540	2344	3284	2580
1105-078	MD180011629	1350	1675	1866	1646	1934	1676	2150	1253	3736	2450	4508	3504	3849	1962	3797	2784	2915	3201	1947	2440	2356	4061	3515	2025	1129	2830	4623	3083	1988	2772	3863	1734	1868	3062	2888	4789	2649	2074	2763	3335	2287	2574	2235	1906	4199	3370	4611	3733
1105-088	MD180011636	935	1106	1209	1404	1423	1385	1521	963	2156	1346	2400	1856	1777	913	1909	1286	1422	1454	1022	1438	1435	2304	1800	943	385	1911	2591	1644	1153	1881	2498	926	1056	1185	1415	2536	1414	1402	1676	1919	1104	1688	1137	945	1873	1698	2498	2342
1105-103	MD180011645	2683	2032	2675	2312	3054	2817	3279	1759	3358	2209	4006	3276	3553	1863	2794	1989	2540	3016	1695	2359	2236	3422	3332	1842	939	3768	6599	4212	2769	4620	5679	2805	2787	2851	3469	5970	3921	3201	4268	4287	2972	3666	3287	2896	5879	5070	6176	5146
1105-104	MD180011646	3218	2766	3305	3608	3998	3882	4340	2045	4281	3017	5546	3816	3845	2226	3865	2392	3093	3589	2726	2901	2690	4894	5091	2655	1250	6816	9236	6768	4166	6978	8519	4090	4595	4035	5931	9516	6283	5047	6418	6219	5405	6274	6199	5156	8224	6765	9049	7758
1105-110	MD180011649	3334	3388	3366	3098	4528	2960	3760	2323	4122	2894	4709	3501	4121	2046	4037	2940	2873	3381	2309	2679	2527	4434	3940	2215	1327	4648	6315	4729	2846	3992	6028	2590	2733	4328	3594	7212	4420	3571	4016	5056	3364	4401	4044	3059	5380	5187	6953	6140
1105-111	MD180011650	1584	1383	1525	1761	1919	1738	2257	1123	2239	1291	2466	1889	1787	928	2040	1496	1606	1853	1367	1390	1157	2410	2227	1340	694	2783	3803	3045	1759	3175	3855	1808	2220	2333	2669	4364	2982	2195	3037	2893	2213	3038	2576	2066	4141	3106	4640	3517
1105-112	MD180011652	2815	3273	3283	3337	3834	3070	3641	2049	3667	2394	4079	2953	2986	1757	3138	2236	2232	2928	2007	2183	1828	3397	3464	1554	1089	4076	6149	3969	2768	3650	6024	2630	3098	3292	4088	6117	3749	3480	4349	5309	3227	4053	3740	2952	6549	4583	7222	6152
1105-113	MD180011653	3363	2860	3140	4658	5077	3738	3865	2036	5434	3507	5901	3752	3798	2426	4123	2852	2971	3843	2577	2904	2444	4519	4657	2535	672	3131	4251	3637	1972	4149	4470	2040	1965	2019	3043	5290	2979	2588	3358	3322	3084	3351	3495	2666	4569	3461	5190	4104
1105-119	MD180011658	801	1063	838	744	890	723	840	494	1272	715	1502	1185	1192	666	1237	848	840	1041	700	756	795	1530	1176	668	283	805	1104	735	405	794	1044	437	518	699	567	1162	697	525	844	855	625	795	865	533	1077	1005	1158	997
1105-120	MD180011659	116	143	130	171	201	119	156	67	271	124	266	183	159	76	218	134	88	156	79	103	113	231	205	91	26	338	521	386	300	312	548	190	197	166	397	484	221	268	318	400	316	367	251	256	500	418	587	509
1105-123	MD180011661	563	598	829	782	968	625	930	489	910	514	1036	794	661	356	714	496	614	702	460	451	464	833	850	499	240	1090	1673	1058	589	720	1428	519	722	766	670	1773	927	881	1105	1137	730	912	961	559	1263	1257	1600	1404
1105-126	MD180011664	700	790	754	697	801	751	845	505	782	565	958	698	667	300	670	481	545	550	415	453	476	842	724	474	225	1213	1791	961	564	913	1371	514	698	815	599	1490	932	713	1060	923	790	928	871	597	1533	1226	1651	1381
1105-128	MD180011665	605	908	934	755	1046	744	1011	578	989	682	1146	966	855	513	948	684	744	857	539	631	650	1071	936	660	341	877	1641	835	666	785	1407	592	548	981	677	1552	885	756	1059	1017	797	793	1015	660	1368	1276	1539	1352
1105-130	MD180011666	547	693	755	698	990	715	1012	544	850	551	967	640	637	387	699	470	521	594	381	428	382	830	756	503	336	1293	1874	1031	774	860	1305	555	804	908	741	1831	915	818	1076	1092	738	1007	990	622	1460	1338	1804	1593
1105-137	MD180011672	821	938	1043	1021	1202	808	1251	440	1008	655	1159	742	699	457	748	539	744	866	598	557	593	927	896	476	353	1579	2173	1309	944	1005	1968	864	831	897	977	2374	1008	969	1460	1686	1047	1261	1164	603	1936	1569	2113	1875
1105-139	MD180011674	518	605	733	717	845	605	837	327	929	615	1067	816	772	442	762	589	621	693	518	478	533	985	938	483	242	1258	1903	959	679	851	1590	562	790	921	718	1812	1064	826	1295	1205	914	883	1034	597	1676	1501	1795	1566
1105-144	MD180011675	763	958	905	1004	1196	907	1159	498	955	663	1104	794	780	478	908	630	575	749	550	568	537	1070	914	587	232	997	1433	875	553	825	1416	568	596	823	702	1600	866	718	982	1103	781	922	902	615	1500	1136	1447	1456
1105-152	MD180011681	721	730	760	921	953	868	975	486	949	559	1074	810	560	562	618	506	722	978	441	551	474	1038	895	608	111	1247	1495	1099	835	1047	1577	609	674	638	1269	1989	851	1101	1471	1285	795	1010	1085	971	1736	1390	2136	1531
1105-155	MD180011683	1601	2118	2187	1895	2288	1748	2317	1249	2307	1594	2774	2346	2535	1429	2661	2110	2166	2075	1575	1598	1751	3009	2218	1572	897	2206	3340	2075	1618	1940	3173	1427	1666	2289	1819	3676	2171	1887	2225	2704	1980	2161	2163	1524	2985	2761	3427	3068
1105-157	MD180011684	2283	1867	2323	2601	2742	2240	2629	1257	2647	1787	2641	1852	2011	1127	1782	1366	1513	1949	1379	1646	1390	2402	2434	1113	658	2941	3910	2863	2123	3167	4081	1751	1872	1476	2376	4402	2638	2231	2545	3209	1885	2822	2563	2000	3578	3115	4101	3355
1105-159	MD180011686	775	705	1004	816	1273	1089	820	430	905	750	1036	764	704	517	675	441	445	697	313	355	402	898	1008	284	115	1489	1701	1744	1257	1606	1937	995	823	603	1211	2209	1516	1321	1550	1816	1166	1708	1198	1181	1498	1247	2439	1895
1105-162	MD180011688	1019	1063	1134	1052	1795	1302	1216	699	1292	865	1785	1065	684	657	1330	760	963	1229	618	471	748	1620	1259	666	386	1922	2483	1941	1430	1822	2869	936	844	1034	1645	2685	1019	1164	1372	1811	1155	1367	1459	1158	1722	1611	2319	2274
1105-174	MD180011695	1678	1370	1392	1520	2269	1422	1443	562	1359	708	1332	864	722	498	873	469	865	938	553	704	477	863	1280	686	238	3207	3499	2744	2258	3052	4114	1721	1579	1403	2250	4053	2298	2167	2601	3099	2117	2302	2592	1658	3353	2437	4052	3061
1105-178	MD180011698	909	639	654	807	1191	1176	1014	402	1405	974	1603	939	569	393	815	725	650	582	433	672	435	1290	1238	525	279	2254	2827	2453	1536	2661	3373	1085	1619	909	1830	2689	1989	2031	2038	2745	1548	2420	2186	1639	2719	2034	3169	2617
1105-181	MD180011700	2271	2384	2391	2848	3478	2397	2258	807	2872	1828	2995	1734	1748	1224	1881	1306	1721	2084	1219	1213	1156	2589	2441	886	393	3577	4500	3127	2291	2624	4361	1899	2030	1390	2382	4350	2686	3155	3013	4022	2403	3206	3360	2471	4261	3411	5156	3797
1105-182	MD180011701	1140	577	838	1335	1459	1325	1094	451	919	737	1436	690	402	465	651	468	546	678	329	723	438	884	850	170	176	1488	2015	2025	1031	1646	2038	706	1134	599	1726	2832	1046	1376	1545	1661	1337	1792	1811	1236	2541	2027	3125	2649
1105-183	MD180011702	1993	1701	2126	2123	2208	2111	2434	1092	2448	1469	2644	1696	1881	1124	1956	1339	1388	1770	1375	1487	1336	2266	2286	1342	940	4200	5108	4228	2405	4317	5757	2615	2987	1906	3384	5980	4086	3156	3969	4117	3143	3985	3435	2925	4874	4144	6016	4906
1105-185	MD180011704	2271	2564	2720	2831	2911	2507	3249	1858	3609	2503	4498	3735	3930	2083	3855	2924	3179	3071	2363	2681	2635	4465	3608	2364	1250	2437	3590	2589	1886	2577	3473	1814	2185	2696	2346	3905	2682	2002	2712	2878	2356	3006	2682	2235	4082	3325	4167	3551
1105-192	MD180011709	3606	3210	3389	4361	4646	3869	4151	1953	5052	3523	5766	3156	3562	2131	3859	2970	2987	2767	2273	2595	2230	4656	4342	2427	942	5612	7606	5489	4093	5573	7426	3646	4789	3042	5244	6994	5352	4427	5809	5977	4500	5041	5588	4587	7060	5205	9093	6518
1105-193	MD180011711	2578	2231	2968	2518	2854	2557	3110	1647	4689	3220	5093	3799	4169	2365	3895	2911	3341	3678	2614	2831	2448	4244	4593	2182	1444	5753	7482	4749	3711	5305	6822	3458	3794	3999	4712	7924	5387	4200	5456	5708	4643	5519	5573	4360	7176	6149	8167	7256
1105-195	MD180011712	2384	2188	2387	2498	2964	2294	3077	1329	2233	1540	2757	1738	1920	1015	2180	1321	1589	1840	1506	1650	1064	2187	2076	1113	557	2689	4053	3175	2278	2945	4366	2005	2279	2281	3454	5425	3006	2337	3658	3608	2294	2930	2749	2850	4349	3345	5095	3928
1105-197	MD180011714	2379	2084	1785	2411	2804	2089	2773	2110	3253	2161	4106	2532	2792	1482	2961	1673	2244	2716	1831	2009	1952	3412	2984	1939	423	2815	3883	2827	1620	2802	4601	1744	1903	1930	2991	4819	3126	2765	3410	3095	2503	3032	2690	2148	3744	3176	4681	3356
1105-198	MD180011715	2757	1711	2019	3105	3505	3246	2983	1370	2054	1676	2816	1523	1571	918	1666	1144	1305	1559	1114	1132	1220	1847	1927	784	581	4823	5160	4600	3129	5025	5202	3459	3325	1751	4906	5877	4570	3874	4707	5226	3794	4543	4693	4104	6144	4382	7398	5639
1105-200	MD180011718	1829	1633	2066	1840	2271	1628	2803	1348	2732	1895	3160	2212	2179	1326	2272	1665	1688	2028	1511	1666	1336	2443	2740	1347	693	2955	4229	2542	2272	2386	4238	2004	2061	1930	2359	4794	2560	2738	3131	3439	2239	2701	3215	2074	4262	3175	4422	4342
1105-202	MD180011719	1758	2217	2206	2262	2563	2178	2806	1659	4540	3312	5241	3719	3589	2099	3952	2415	3399	3088	2247	2645	2586	4552	4330	2508	1291	3681	5873	3321	2522	2877	4785	2235	2664	3639	2586	5650	3361	3052	3615	3962	2874	3855	3663	2459	5491	4214	5528	4914
1105-204	MD180011721	2583	1829	2249	2651	3409	2865	2963	1568	3361	2099	4254	2353	2150	1404	1798	1544	1526	2054	1297	1530	1468	2514	2670	1435	812	4501	5766	4217	3109	4180	5926	2864	3256	2222	4046	5688	3596	3326	3635	4293	3487	3705	4066	3343	5375	3724	6634	4896
1105-207	MD180011723	2382	2196	2509	2361	2823	2360	2844	1151	2594	1692	3012	1857	2075	1234	1962	1529	1729	1862	1535	1482	1416	2231	2571	1270	1091	4439	6458	4247	2833	4038	6311	2638	3127	2706	3245	6351	3793	3633	3722	4729	3416	4220	3967	3481	6269	5490	6291	5861
1105-220	MD180011994	1075	1008	1285	1459	1956	1223	1847	928	2105	1467	2526	1274	1495	934	1377	899	1145	1521	989	1011	881	1607	1781	872	1159	5017	6575	4552	2747	3500	5843	2737	2395	3066	3657	5783	3314	3150	3537	3663	2705	3475	3205	2467	5008	3401	4912	5062
1105-222	MD180011995	1131	1330	1455	1545	2038	1281	1807	1005	1202	905	1258	704	720	533	801	565	652	796	467	483	538	698	819	406	353	1633	2425	1499	1101	1460	2545	1021	974	1310	1940	2693	1618	1197	1630	1850	1233	1413	1475	1124	2455	1888	2470	2786
1105-227	MD180011996	445	471	573	506	932	469	539	339	924	419	671	448	389	258	467	331	396	456	202	329	350	537	555	262	111	540	990	1047	377	521	1770	513	409	517	1401	1399	755	613	748	822	813	854	556	752	1400	723	1256	1462
1105-229	MD180011998	1749	2136	2647	2521	3036	2150	3228	1267	3355	2596	4344	3479	3483	2123	3377	2410	2504	2848	2308	2379	2362	3966	3524	2165	940	2961	4640	2769	2225	3083	4433	1850	2161	2604	3084	5528	2923	2839	3080	4079	2765	3263	2847	2457	4649	4517	5293	4531
1105-246	MD180012005	2183	2625	2598	2533	3143	2012	3181	1501	3346	2088	3881	2500	2510	1601	2647	1794	2350	2401	1727	1747	1491	2868	2881	1377	1214	5077	7063	4131	3335	3106	6531	2760	3096	3390	3327	7852	4447	3995	5136	5381	3748	4165	4439	2944	7443	5746	7672	7046
1105-258	MD180012010	441	416	400	487	611	387	400	253	999	592	874	537	475	275	533	442	432	546	341	530	318	674	695	407	176	1184	1621	1371	840	1175	1891	821	846	886	1323	1752	1063	849	1071	1348	967	964	1157	813	1658	1249	1854	1703
1105-265	MD180012015	473	430	394	623	933	582	558	252	629	368	534	319	328	196	293	211	283	410	340	328	244	410	398	81	101	934	1057	1213	601	708	1422	555	601	316	1805	1312	1054	716	964	1119	961	1044	833	1093	1912	997	1540	1286
1105-268	MD180012018	1738	1326	1655	1840	2163	1732	2213	873	3281	1775	3215	2242	2075	1332	1901	1407	1751	1865	1266	1556	1482	2162	2552	1326	760	5047	5637	4312	2907	3795	6211	2427	3053	2288	3230	5464	3315	3368	3565	4773	2879	3803	3435	3053	5679	3441	5887	5069
1105-270	MD180012020	2311	3283	3141	3109	3818	3081	3815	1934	5039	3531	5696	3857	4084	2363	4172	2852	3399	3781	2681	3142	2644	5352	4815	1995	1337	4520	6889	3662	3065	2830	5829	2790	2593	3667	3011	7402	3631	3330	4223	5056	3567	3788	3603	2594	6034	4833	6685	6371
1105-273	MD180012022	2241	3407	3081	3302	3764	2870	3651	2619	4432	2671	5632	4434	4443	2746	4728	3510	3754	3655	2608	3249	3283	5104	4603	2916	2096	3556	5599	3131	2433	3334	4869	2449	2729	4756	3026	5170	3615	2690	3619	4156	3161	3200	3660	2847	4908	4793	4929	4697
1105-277	MD180012024	2138	2128	2388	2047	2544	2439	2804	1999	2945	1834	3238	2384	2785	1480	2827	2069	2245	2173	1917	1915	1831	3278	3031	1509	684	2219	3323	2095	1577	2939	3134	1876	1754	2049	2995	4269	2976	2176	2793	2514	2140	2470	2239	2011	3614	2569	3334	2994
[truncated: 529 more columns]

## Sheet: Table S2
Table S2- Perfpormance measures of the supervised models for classification of BRCA positive/negative tumors using DNA methylation data
		Elastic net	svmLinear	svmRBF	LDA	RandomForest	BayesGLM	Ensemble		Ensemble Model	Fold 1	Fold 2	Fold 3	Fold 4	Fold 5	Average
Fold 1	ErrorRate	0.18	0.12	0.12	0.14	0.13	0.14	NA		Accuracy	0.69	0.81	0.81	0.71	0.73	0.75
	ModelCoeficient	0	0.58	0.38	0	0	0.03	NA		Sensitivity	0.67	0.89	0.89	0.8	0.89	0.828
	Accuracy	0.69	0.69	0.69	0.62	0.69	0.56	0.69		Specificity	0.71	0.71	0.71	0.57	0.5	0.64
	Sensitivity	0.67	0.67	0.67	0.67	0.67	0.44	0.67		PPV	0.75	0.8	0.8	0.73	0.73	0.762
	Specificity	0.71	0.71	0.71	0.57	0.71	0.71	0.71		NPV	0.62	0.83	0.83	0.67	0.75	0.74
	PPV	0.75	0.75	0.75	0.67	0.75	0.67	0.75		AUC	0.68	0.79	0.79	0.8	0.78	0.768
	NPV	0.62	0.62	0.62	0.57	0.62	0.5	0.62
	AUC	0.6	0.68	0.68	0.7	0.62	0.59	0.68
Fold 2	ErrorRate	0.17	0.13	0.13	0.17	0.15	0.16	NA
	ModelCoeficient	0	0.88	0	0	0	0.12	NA
	Accuracy	0.62	0.75	0.75	0.75	0.81	0.69	0.81
	Sensitivity	0.67	0.78	0.78	0.78	0.89	0.78	0.89
	Specificity	0.57	0.71	0.71	0.71	0.71	0.57	0.71
	PPV	0.67	0.78	0.78	0.78	0.8	0.7	0.8
	NPV	0.57	0.71	0.71	0.71	0.83	0.67	0.83
	AUC	0.7	0.81	0.81	0.84	0.79	0.68	0.79
Fold 3	ErrorRate	0.16	0.13	0.13	0.21	0.13	0.16	NA
	ModelCoeficient	0	0.7	0	0	0.3	0	NA
	Accuracy	0.81	0.81	0.81	0.81	0.81	0.88	0.81
	Sensitivity	0.78	0.89	0.89	0.89	0.89	0.89	0.89
	Specificity	0.86	0.71	0.71	0.71	0.71	0.86	0.71
	PPV	0.88	0.8	0.8	0.8	0.8	0.89	0.8
	NPV	0.75	0.83	0.83	0.83	0.83	0.86	0.83
	AUC	0.75	0.83	0.83	0.81	0.76	0.76	0.79
Fold 4	ErrorRate	0.15	0.14	0.14	0.19	0.15	0.17	NA
	ModelCoeficient	0.01	0.99	0	0	0	0	NA
	Accuracy	0.76	0.71	0.71	0.76	0.71	0.76	0.71
	Sensitivity	0.9	0.8	0.8	0.8	0.8	0.9	0.8
	Specificity	0.57	0.57	0.57	0.71	0.57	0.57	0.57
	PPV	0.75	0.73	0.73	0.8	0.73	0.75	0.73
	NPV	0.8	0.67	0.67	0.71	0.67	0.8	0.67
	AUC	0.79	0.8	0.8	0.76	0.83	0.79	0.8
Fold 5	ErrorRate	0.18	0.14	0.14	0.18	0.15	0.21	NA
	ModelCoeficient	0	1	0	0	0	0	NA
	Accuracy	0.73	0.73	0.73	0.73	0.73	0.8	0.73
	Sensitivity	0.89	0.89	0.89	0.78	0.89	0.89	0.89
	Specificity	0.5	0.5	0.5	0.67	0.5	0.67	0.5
	PPV	0.73	0.73	0.73	0.78	0.73	0.8	0.73
	NPV	0.75	0.75	0.75	0.67	0.75	0.8	0.75
	AUC	0.85	0.78	0.78	0.8	0.8	0.93	0.78

## Sheet: Table S3
Table S3- CpG probes selected duringfive fold cross-validation
Fold 1	Fold 2	Fold 3	Fold 4	Fold 5
cg16234978	cg14261840	cg09300179	cg25496680	cg05017003				The heatmap of DNA methylation data of all of the probes in Table S2
cg14241523	cg11714010	cg02245875	cg14621701	cg09547692				Blue bar: BRCA negative
cg22348843	cg20426959	cg07722657	cg04527510	cg24083324				Red bar: BRCA positive
cg12688813	cg13788507	cg20011248	cg05156901	cg04132452
cg24601030	cg25629905	cg15284655	cg24071892	cg13154880
cg05970811	cg22861561	cg14453201	cg08170787	cg22251513
cg25616055	cg14793287	cg22239241	cg00123090	cg22549041
cg02461262	cg26654798	cg10908447	cg08471319	cg17873048
cg01374215	cg05328057	cg03814872	cg05573306	cg18978232
cg04369588	cg06544693	cg07946896	cg07937271	cg08206682
cg22703162	cg17648080	cg24445165	cg14727987	cg02555579
cg23066159	cg13569431	cg24870433	cg27330542	cg25964527
cg09029902	cg02681400	cg08289130	cg15000841	cg11236296
cg20151494	cg21519787	cg07474083	cg24816821	cg12312348
cg06088244	cg22319618	cg12776171	cg05257097	cg07362213
cg08244360	cg24401737	cg06773488	cg27657532	cg24946253
cg03764357	cg10742523	cg27106643	cg22788747	cg07013148
cg19494818	cg05141014	cg13571020	cg01368053	cg21195290
cg19426522	cg19940225	cg21815667	cg23534492	cg11861507
cg01456368	cg23447996	cg09333820	cg22202929	cg19496005
cg18290075	cg06425373	cg20948409	cg10558013	cg10215604
cg16246242	cg27312986	cg21834738	cg08533905	cg23544107
cg21195290	cg19445578	cg17046934	cg05210338	cg18503912
cg00919702	cg07408456	cg27478313	cg12495889	cg12057318
cg19442138	cg04038019	cg00110654	cg06952577	cg01152087
cg10800026	cg00378029	cg09035995	cg03734229	cg16711650
cg02695343	cg05156901	cg01856383	cg24006126	cg12473916
cg06743153	cg01081346	cg05849612	cg17967261	cg04702010
cg01254303	cg17501574	cg09041994	cg22964184	cg19002297
cg19569294	cg16644301	cg25083922	cg15990090	cg04508154
cg21859216	cg22079149	cg03495944	cg16282024	cg05909702
cg24328539	cg18605101	cg17557141	cg19998151	cg16449161
cg10898285	cg12702981	cg19122581	cg10136168	cg06521347
cg00693240	cg10939004	cg11507544	cg17336619	cg11891503
cg18613685	cg15273922	cg08025251	cg18581777	cg03815621
cg11769911	cg16479768	cg20191066	cg03190267	cg12428024
cg14715325	cg18280909	cg20552468	cg02030542	cg04755690
cg19188436	cg16234978	cg04486013	cg11758793	cg13969843
cg05371791	cg19130500	cg01572696	cg03761208	cg09737078
cg21432133	cg08077673	cg10552275	cg14675963	cg04378133				There is an obvious trend towards distinction between BRCA positive and negative tumors; however it is not 100%. Columns indcate samples and rows indicate CpGs.
cg17699214	cg22974952	cg04520970	cg10075191	cg25320780				The color scale from blue to red indicate the methylation levels from 0 to 1.
cg08577953	cg05993601	cg26203839	cg08813936	cg10296205
cg10185953	cg05350798	cg19589317	cg26691468	cg03354108
cg24900542	cg05826596	cg02893550	cg20085265	cg01495299
cg13962589	cg19902443	cg08632711	cg27006721	cg16201038
cg22289560	cg11388228	cg19551589	cg08857355	cg20725135
cg13986127	cg27547377	cg14335783	cg14793287	cg12784386
cg18232841	cg23058719	cg03521737	cg02411582	cg23667554
cg17968523	cg22452837	cg14757738	cg06830954	cg01699830
cg09082617	cg21181793	cg18537923	cg01338958	cg17898610
cg21892557	cg10119914	cg17255063	cg17930068	cg03763518
cg08246859	cg05198900	cg20095656	cg09059223	cg18793806
cg05792169	cg04293602	cg16586538	cg25026529	cg05036173
cg25758217	cg01184598	cg12782180	cg06512128	cg24669994
cg06197201	cg14673904	cg07136344	cg23095517	cg24394291
cg23405212	cg12513880	cg03775797	cg16194234	cg27621721
cg16325984	cg22763718	cg26543908	cg16170614	cg10475970
cg08618451	cg04556542	cg19684329	cg09068286	cg10077713
cg01615050	cg24687805	cg16330742	cg18105139	cg13179071
cg08926713	cg20650366	cg03507241	cg18280909	cg15509573
cg22498240	cg16452248	cg26347851	cg12372359	cg11989895
cg21994464	cg08962216	cg04335714	cg17885542	cg21430680
cg00959864	cg19410314	cg19265370	cg05888894	cg18020268
cg21080921	cg14276684	cg13209762	cg24236953	cg26116542
cg14632485	cg09734394	cg05101347	cg13216747	cg22388897
cg13899718	cg08520746	cg22964184	cg11242994	cg20577663
cg08147330	cg11327857	cg17347178	cg16814730	cg16050897
cg23307680	cg03141756	cg12372359	cg07280731	cg11996741
cg14929883	cg24780509	cg11263617	cg08069163	cg16996242
cg24122498	cg13900089	cg13071082	cg02245875	cg17189737
cg27106643	cg09631175	cg24702069	cg22529817	cg23092713
cg06407657	cg04823049	cg10156302	cg05880478	cg15234730
cg01814129	cg05458408	cg01049520	cg16166968	cg27421234
cg15818715	cg06903478	cg20078972	cg14229370	cg13962589
cg01802295	cg00367830	cg07555787	cg23285600	cg10196532
cg04652884	cg17952465	cg03313070	cg04453829	cg14337614
cg04210566	cg07122893	cg09430943	cg25480785	cg26919186
cg19135406	cg15988232	cg23658728	cg12349884	cg14711976
cg24584409	cg16198075	cg06962177	cg26440261	cg11112223
cg09716640	cg07323825	cg06317805	cg01710903	cg03318904
cg19502821	cg21467484	cg18629042	cg02025602	cg17611742
cg15442737	cg13092523	cg03876766	cg14215515	cg17799760
cg03611551	cg20704005	cg02518713	cg23922724	cg02065165
cg22793564	cg08209691	cg02712036	cg13412659	cg05576795
cg10068425	cg20564671	cg07396452	cg15959252	cg26922678
cg14128890	cg14233847	cg09655341	cg24259244	cg16976654
cg22199912	cg05804948	cg18449964	cg01792616	cg19688584
cg11607648	cg19544466	cg17578108	cg05272827	cg12782180
cg14887410	cg06193359	cg25827836	cg26091486	cg13799504
cg23291886	cg03400623	cg06846910	cg17291163	cg05263011
cg10475970	cg03306027	cg20270653	cg11268834	cg20179907
cg15470457	cg23115387	cg06455798	cg02527881	cg26695375
cg21232625	cg01565529	cg08669395	cg21253335	cg17002851
cg13965385	cg03795847	cg09710987	cg03264133	cg18706316
cg13393327	cg10137429	cg15859867	cg04955876	cg11781733
cg00798392	cg00340179	cg05438378	cg07013148	cg17152355
cg01464748	cg04221521	cg26130488	cg05800368	cg03217729
cg24890392	cg03190911	cg15566554	cg18174881	cg09744501
cg21961487	cg03365733	cg02701942	cg05105906	cg17278281
cg07760617	cg21079041	cg18613685	cg05159623	cg12269544
cg05869417	cg19419276	cg21809420	cg03764440	cg26584991
cg21570209	cg13924715	cg10314439	cg12621429	cg10811426
cg10663081	cg07438546	cg20735041	cg19577548	cg20970886
cg24167422	cg04610274	cg07274716	cg05162523	cg24438172
cg10454912	cg18268562	cg21448535	cg12196982	cg05121013
cg26210445	cg04899475	cg10143146	cg05440559	cg12494373
cg14578009	cg02030542	cg04552451	cg12980091	cg27057275
cg02032966	cg02440396	cg14451362	cg18537923	cg26249834
cg04813403	cg05828485	cg15790205	cg11940285	cg00563495
cg04552451	cg11811349	cg18493761	cg24935345	cg24631526
cg01746241	cg13209762	cg09710091	cg23883630	cg05807128
cg10127822	cg12884406	cg13251913	cg20253785	cg13488570
cg04263371	cg14335783	cg24191285	cg13943460	cg04335293
cg10082647	cg09266206	cg08044694	cg02473460	cg10639428
cg05372963	cg01393234	cg15818715	cg02761502	cg19046290
cg24246947	cg25754068	cg04955876	cg25767314	cg21610839
cg01590840	cg15117754	cg05129325	cg01972947	cg04507915
cg04547000	cg22239241	cg02670123	cg15859867	cg18775606
cg22941646	cg19679801	cg26132737	cg24997585	cg06317805
cg16637467	cg11820028	cg20252475	cg15246103	cg01683717
cg03581383	cg04688277	cg11607648	cg19257960	cg23765231
cg26808864	cg27071672	cg05710753	cg19832381	cg05849612
cg00806239	cg10005978	cg23895884	cg23085346	cg10720644
cg12934258	cg24475171	cg03264133	cg13594869	cg03442712
cg12977346	cg09175834	cg25430988	cg01527302	cg09361653
cg03001703	cg07352544	cg16536330	cg09106629	cg24400291
cg23112950	cg22124648	cg03354108	cg14035969	cg07815521
cg08340737	cg19426126	cg06893628	cg18290075	cg26031954
cg20703530	cg10444491	cg16971827	cg13272296	cg26021293
cg26021293	cg06800829	cg11813489	cg22835723	cg16722884
cg11242764	cg01495299	cg21158087	cg03595927	cg00798497
cg23895884	cg26291600	cg24101578	cg15509573	cg24492202
cg24359363	cg02798576	cg15234152	cg27077912	cg04393397
cg25783396	cg10749822	cg05348816	cg18021843	cg08814536
cg17408935	cg06245037	cg01132271	cg19474725	cg16343401
cg25718223	cg18137040	cg10939004	cg21106065	cg03478497
cg04442631	cg22793564	cg17639394	cg18263455	cg09266206
cg22609342	cg10418626	cg01973015	cg22549041	cg00513205
cg18554826	cg09757479	cg20324600	cg03442712	cg08522085
cg27057275	cg18646072	cg14703796	cg14531133	cg20429277
cg01190547	cg23520255	cg05005217	cg06628136	cg17362899
cg22536351	cg24648425	cg11454563	cg14440600	cg17416431
cg05159623	cg23206461	cg02761502	cg24828422	cg17557141
cg03363743	cg19516515	cg18457731	cg01524060	cg19225602
cg15728909	cg22727407	cg24737505	cg18796287	cg02093708
cg09928766	cg25262528	cg19185339	cg21794421	cg07781872
cg09619624	cg21160363	cg05689209	cg11891503	cg20772557
cg09121047	cg14774995	cg12317685	cg21879102	cg24181384
cg01610632	cg17692251	cg24908197	cg22347212	cg06997767
cg05416180	cg14511946	cg06251395	cg03526563	cg12285424
cg02700194	cg11464297	cg05333194	cg13252209	cg06573459
cg04496895	cg02197938	cg10401373	cg08065657	cg21550024
cg18980036	cg01533470	cg24392542	cg18928221	cg05223396
cg24758814	cg06211243	cg11324504	cg25394505	cg09244707
cg13727946	cg12463299	cg20231517	cg20835708	cg01765152
cg02681400	cg04608356	cg04915125	cg04933829	cg05213092
cg14413088	cg00421829	cg19403534	cg10884411	cg24205793
cg07408569	cg02100373	cg06254588	cg24191285	cg08708618
cg08655800	cg12446543	cg13128937	cg08140751	cg25486618
cg11408937	cg14097304	cg13770920	cg18586886	cg11119301
cg11726792	cg23307680	cg07323451	cg07601592	cg16350123
cg13538299	cg17453840	cg23239344	cg13613044	cg01500055
cg05909702	cg23843389	cg25659006	cg04088212	cg18456459
cg16864256	cg05696848	cg23666945	cg25969122	cg04051268
cg21193729	cg24699296	cg00032956	cg20333059	cg15487646
cg18952647	cg05038747	cg16459281	cg05529278	cg03581383
cg23792115	cg21585699	cg17259948	cg17986341	cg05390795
cg03520644	cg17327404	cg03277049	cg03052784	cg13409170
cg22007809	cg13435718	cg04393397	cg24699021	cg03241360
cg13917229	cg04289624	cg12988248	cg09244707	cg02903680
cg20537629	cg22081832	cg16701848	cg05610097	cg09757479
cg02872373	cg07718085	cg15863355	cg20051875	cg20935841
cg08772387	cg22877024	cg02164386	cg25300148	cg02016809
cg05324273	cg11898303	cg11268834	cg08749443	cg16386697
cg14833024	cg16634404	cg07718085	cg05200362	cg07204969
cg03442712	cg27326113	cg02610600	cg15234152	cg12702981
cg09341491	cg00766368	cg06194809	cg12854143	cg18186342
cg18039373	cg07315207	cg17445219	cg26876647	cg01038877
cg24595510	cg17296447	cg14793287	cg24061197	cg23079438
cg01409709	cg13097090	cg11474464	cg22595185	cg10781370
cg20159474	cg07718650	cg00371226	cg04424621	cg09322375
cg01308862	cg10401373	cg05739476	cg02032966	cg22010140
cg23352146	cg11784767	cg18356257	cg06023402	cg14271935
cg10144645	cg14373988	cg24712290	cg06800829	cg19758969
cg17186803	cg21880765	cg14824277	cg13071082	cg06277657
cg11543944	cg20785796	cg08603845	cg08557669	cg20110267
cg11239458	cg05710753	cg21221883	cg01972009	cg09059223
cg03367737	cg10143146	cg02652597	cg09955097	cg18695564
cg16750777	cg22486834	cg04507915	cg07137170	cg09096031
cg01500055	cg23775843	cg13476950	cg13962718	cg16134369
cg19037007	cg18708460	cg01456368	cg03769734	cg18280909
cg00796466	cg19694458	cg12378834	cg23276990	cg25430988
cg24401737	cg23648239	cg03771840	cg24399349	cg20996682
cg10942336	cg08403027	cg06277657	cg18336854	cg03895045
cg19302952	cg08896757	cg11924019	cg00791136	cg00099912
cg19635317	cg13723054	cg13154880	cg20480642	cg19003116
cg00956199	cg08599259	cg11327857	cg16236779	cg12310881
cg18129282	cg09842053	cg25643154	cg05395187	cg00884121
cg27079583	cg02743713	cg03696436	cg25629768	cg16194234
cg09668612	cg23815702	cg07143815	cg11847636	cg00848392
cg03084949	cg11795975	cg12182643	cg24648425	cg01792616
cg05129325	cg06108551	cg14770739	cg08038219	cg22081096
cg11177693	cg09287190	cg12940001	cg09032748	cg12105671
cg17123610	cg00295794	cg26120902	cg16996242	cg21570209
cg24438172	cg08415964	cg22529817	cg11958827	cg00961640
cg22350898	cg00092551	cg04255188	cg16375968	cg24544490
cg15205208	cg19210176	cg18131548	cg17158762	cg19686412
cg17698174	cg23518615	cg22891465	cg16573755	cg12743068
cg09842053	cg23820828	cg18877525	cg14943722	cg11600261
cg09451574	cg15422377	cg01549115	cg08141866	cg21695704
cg25643154	cg27473895	cg00628382	cg07647127	cg20294319
cg20051875	cg00955911	cg14924940	cg13935741	cg16701848
cg00428638	cg15818715	cg12128871	cg02370232	cg23178195
cg01891924	cg13903070	cg05206840	cg09069900	cg17540545
cg19516515	cg19304150	cg04101060	cg05438378	cg06221531
cg23666945	cg20073553	cg05904716	cg04081402	cg07137170
cg14321810	cg27405791	cg21047695	cg17721068	cg04519021
cg15158122	cg14368221	cg08230697	cg04382450	cg14565781
cg09489814	cg23366166	cg00321406	cg16483709	cg12854143
cg05333194	cg26469608	cg00026455	cg16517469	cg02641990
cg10756887	cg24771877	cg08995661	cg16121525	cg02215171
cg12990614	cg06254820	cg19003116	cg04380519	cg19832381
cg03337482	cg13594869	cg04413036	cg26927190	cg04492641
cg08906340	cg27304406	cg14701962	cg20110079	cg12446543
cg19223411	cg16121525	cg26152419	cg17320378	cg16683073
cg01305270	cg17731776	cg27405791	cg03082860	cg25558288
cg09525112	cg02590401	cg24495585	cg20663852	cg06423355
cg08963381	cg15127733	cg05387399	cg04413036	cg23816140
cg00295794	cg01420388	cg01276497	cg27531366	cg04541021
cg07328463	cg16839353	cg11213520	cg00900642	cg04618848
cg17453840	cg22906709	cg11015207	cg24901662	cg09868035
cg27048142	cg23899884	cg23148182	cg14811014	cg02915785
cg06934692	cg12079244	cg12445713	cg10311132	cg12675341
cg17409685	cg12980091	cg19037007	cg20861549	cg16516763
cg06928855	cg05095125	cg20003638	cg10492999	cg04156219
cg05917419	cg07881405	cg18605101	cg06134860	cg24450303
cg23407151	cg00766220	cg04056576	cg01817009	cg15796496
cg11388130	cg17639394	cg19982971	cg15863355	cg13549362
cg18435832	cg26296836	cg09149147	cg24474193	cg23939697
cg01726202	cg11900294	cg24259244	cg25442600	cg10159300
cg08715262	cg00093042	cg11093760	cg16345114	cg23895884
cg06997767	cg03363743	cg01574390	cg26335963	cg02467678
cg01495299	cg21669271	cg18607707	cg18613866	cg08557669
cg02147952	cg17972013	cg26552431	cg25840608	cg22069472
cg17119907	cg24079811	cg24401737	cg08165462	cg04933829
cg18468354	cg02792168	cg12611897	cg25244800	cg03089032
cg06431244	cg24246947	cg19210176	cg09662818	cg00632415
cg09712182	cg02745847	cg11322715	cg00727310	cg00421829
cg22289837	cg04378133	cg00262621	cg09906752	cg11795921
cg22069472	cg07397757	cg10889417	cg04173919	cg16033723
cg01081346	cg06995548	cg25997480	cg12044828	cg26323242
cg17799760	cg18131548	cg08007485	cg03779072	cg20439816
cg18977895	cg00018128	cg20431191	cg05012017	cg11283642
cg26469608	cg02582963	cg23588217	cg12692386	cg12892701
cg22529817	cg21546981	cg17717169	cg10338830	cg11601400
cg12175463	cg05045981	cg19196555	cg05866504	cg02517825
cg07350470	cg00530925	cg10126372	cg04507915	cg09293560
cg05850205	cg05575054	cg01318963	cg11738724	cg08669395
cg00454961	cg06428328	cg19478945	cg06249275	cg24670821
cg23843389	cg26213155	cg05159623	cg00315395	cg05333194
cg14337614	cg27277974	cg02745847	cg04974594	cg04588356
cg11041823	cg05735639	cg05523603	cg09978353	cg00806239
cg24101578	cg09226262	cg03520644	cg27592707	cg15334837
cg13176760	cg17726575	cg04286194	cg26047066	cg15916745
cg06573459	cg18062415	cg22202929	cg18140596	cg24382276
cg13433782	cg00569447	cg14811014	cg11218575	cg01081346
cg00513205	cg22108563	cg01476710	cg06455798	cg11149346
cg14153069	cg10127822	cg16386697	cg13815087	cg11183793
cg21614690	cg04268950	cg20817941	cg03241360	cg00018128
cg09287190	cg15890462	cg06644428	cg03003291	cg00056563
cg13539397	cg10220843	cg09528494	cg13385333	cg19474725
cg04638014	cg16609342	cg14857764	cg01582066	cg17453840
cg00183684	cg20817941	cg22235527	cg20883194	cg00449201
cg25769566	cg14727987	cg18435832	cg18435832	cg05753799
cg04156219	cg09037895	cg00798392	cg06156729	cg22706505
cg21900073	cg26425321	cg06193359	cg17409685	cg26672952
cg26776353	cg23615741	cg06300694	cg21937462	cg02257405
cg12494373	cg04000940	cg27543327	cg22109795	cg22521707
cg18581777	cg25930673	cg12860635	cg22031103	cg04007718
cg17625120	cg14437602	cg27071672	cg27543327	cg11694746
cg16606320	cg15863355	cg06293209	cg04007718	cg15695155
cg13522406	cg25564443	cg02940515	cg02743713	cg22347212
cg17528382	cg21809420	cg02385230	cg12424624	cg22727407
cg14068309	cg05129325	cg17886959	cg07865630	cg15125981
cg23018003	cg21520549	cg18796287	cg19265370	cg08347373
cg06548721	cg02770406	cg06928855	cg17971290	cg09037895
cg24945346	cg11738724	cg18257996	cg23239344	cg23112950
cg00144673	cg04521333	cg26279580	cg03485217	cg19569294
cg23931853	cg11246938	cg02680398	cg17639394	cg01240433
cg05872255	cg02148800	cg01227774	cg25773935	cg14416782
cg05166871	cg26602294	cg01972947	cg04798016	cg15501138
cg09804503	cg14243227	cg10837625	cg10068417	cg06426114
cg05390307	cg22659049	cg12495889	cg11351809	cg07345836
cg19863595	cg12883486	cg03028337	cg03840467	cg18137040
cg02872054	cg05965535	cg01308862	cg00421829	cg05581469
cg04382450	cg07844694	cg23740491	cg01609658	cg24296900
cg18493761	cg01295392	cg09175834	cg25482438	cg19406367
cg14233847	cg05127548	cg17453840	cg08007485	cg18494134
cg20191453	cg16337724	cg09032748	cg25216196	cg15792713
cg17214107	cg02924459	cg16839353	cg21809420	cg17584010
cg02014853	cg01349901	cg11443905	cg13209762	cg25979543
cg04009799	cg14204600	cg02689863	cg13073332	cg18977895
cg01711153	cg06280757	cg09538603	cg14658056	cg27142354
cg17509433	cg27210390	cg09322513	cg19790908	cg03876766
cg02257405	cg10828577	cg21461082	cg08822523	cg04061072
cg12097558	cg04507915	cg00784329	cg09225287	cg15215830
cg08884974	cg08053264	cg08660167	cg08764162	cg03520644
cg06551822	cg00603340	cg26116542	cg04227961	cg02610600
cg08165462	cg16001811	cg16495212	cg14437602	cg23497571
cg14921326	cg06277657	cg01529201	cg15130625	cg11081272
cg16246117	cg15856028	cg26686146	cg02498602	cg02866360
cg14419560	cg18994254	cg13842240	cg23190823	cg04161526
cg01894985	cg15703728	cg20167366	cg17331706	cg04895345
cg04618848	cg10156302	cg03476791	cg20168495	cg07003941
cg03526563	cg27169020	cg10101570	cg06991787	cg10562159
cg18077387	cg18784435	cg23816140	cg10018294	cg08963381
cg26777729	cg00110654	cg03526563	cg27142354	cg21377521
cg16197925	cg09528449	cg00632415	cg16159258	cg21467484
cg27071672	cg01318963	cg23077820	cg19750321	cg24448870
cg23736843	cg09656389	cg10159300	cg21480966	cg20564671
cg03238581	cg22347212	cg22448179	cg21052656	cg13251913
cg14062002	cg18468354	cg02743713	cg04544533	cg02600878
cg07003941	cg20003638	cg17123610	cg02794784	cg24454695
cg12608746	cg18322569	cg22132509	cg27541454	cg13514532
cg15959252	cg17971290	cg26674479	cg25979543	cg00064020
cg00371226	cg02716646	cg13166642	cg14162432	cg23834919
cg26438422	cg26014952	cg18290075	cg19225602	cg16284430
cg00351321	cg10475970	cg05162564	cg00145958	cg06824757
cg08596837	cg23732024	cg12784386	cg02433266	cg12840191
cg23079438	cg03775797	cg08143160	cg12611897	cg09259534
cg23397975	cg01501018	cg16159258	cg13251913	cg23156391
cg10769521	cg24083324	cg09259843	cg27027478	cg09978353
cg04006457	cg04299439	cg25758217	cg08618451	cg18228985
cg19940225	cg18537923	cg05835982	cg20435535	cg22877024
cg00810989	cg04670802	cg01609658	cg13127808	cg14645861
cg01911494	cg16971827	cg01765152	cg11454563	cg15703728
cg08248577	cg01817009	cg12051559	cg19589317	cg10692870
cg26843401	cg23434126	cg10215604	cg01911494	cg04386400
cg08925471	cg20631351	cg01929087	cg07207367	cg25199372
cg01609658	cg00784329	cg13488570	cg17939797	cg17405687
cg11940285	cg09361653	cg04864807	cg26031954	cg24780509
cg17557141	cg03630419	cg19474725	cg21546821	cg06991787
cg24828422	cg04762154	cg14790806	cg26818573	cg11726288
cg10143146	cg06521051	cg00284129	cg18410166	cg26777729
cg11324504	cg00632415	cg18332269	cg13522406	cg20569999
cg21925299	cg09348925	cg14233847	cg16224951	cg17344321
cg16386697	cg00284129	cg21570209	cg25461801	cg01609658
cg12045528	cg23207077	cg11388228	cg11474464	cg22109795
cg22964184	cg06644428	cg25026529	cg18695564	cg06494775
cg09252495	cg07647127	cg08764162	cg01299997	cg14360799
cg18456459	cg18414381	cg22743917	cg19635317	cg00349607
cg16929656	cg06112977	cg02257405	cg20184893	cg19302952
cg07037944	cg02600085	cg18280909	cg21390082	cg11862421
cg06704974	cg02670123	cg09037895	cg04856896	cg21791024
cg11726288	cg05082708	cg08963381	cg01746241	cg20735041
cg04267691	cg19403534	cg19791606	cg15676837	cg25442600
cg05888894	cg16617372	cg27376024	cg17123610	cg17123610
cg10215604	cg08035416	cg24699296	cg20911180	cg06463365
cg21047695	cg18440821	cg19593550	cg11963442	cg13522406
cg27541454	cg13120998	cg13433782	cg13644262	cg04502852
cg12129117	cg16727666	cg19635317	cg27405791	cg02914652
cg00349607	cg23444418	cg27304406	cg18877525	cg10786774
cg04823228	cg01792616	cg05438708	cg19135406	cg06784218
cg22301233	cg18456459	cg08231710	cg15397176	cg11443905
cg04245616	cg07189258	cg05610097	cg19003116	cg24236953
cg05581469	cg17584010	cg04156219	cg11991398	cg09758361
cg18053715	cg06300694	cg23074224	cg24215776	cg24365867
cg15467112	cg00969119	cg12792732	cg21193729	cg22957360
cg06991787	cg05387399	cg14251267	cg19185339	cg01911494
cg21937462	cg19536605	cg11940285	cg03912169	cg19635317
cg14811014	cg04191427	cg07481320	cg10215604	cg10156302
cg09461388	cg07041178	cg27142354	cg20051772	cg14774995
cg24495585	cg25237894	cg26777729	cg05791054	cg04587012
cg11260097	cg23217153	cg10068417	cg21448535	cg01960016
cg10786774	cg09841842	cg06156729	cg23527373	cg24601030
cg16928257	cg13986127	cg26349275	cg24928753	cg19727859
cg26323242	cg07836815	cg14779520	cg21432133	cg22966265
	cg21570209	cg01032200	cg18703361	cg20333059
	cg09528494	cg07121900	cg25415285	cg26203839
	cg08963381	cg25440497	cg04299003	cg16159258
	cg06952577	cg15000841	cg09758361	cg08764162
	cg25758217	cg01767631	cg05568059	cg18935453
	cg14943722	cg13946341	cg27106643	cg25268605
	cg17123610	cg24584439	cg27048142	cg18877525
	cg21982950	cg18038269	cg19791606	cg14752089
	cg06776644	cg26818573	cg16033723	cg04255188
	cg00693240	cg16134369	cg01856383	cg19245498
	cg12220199	cg16773768	cg00218914	cg25827836
	cg01609658	cg00295794	cg12675341	cg08040755
	cg18186342	cg03228974	cg05512111
	cg23110109	cg24399349	cg22003512
	cg26130488	cg27410202	cg02518713
	cg16456796	cg04227961	cg20724257
	cg12445713	cg20333059	cg21514857
	cg18290075	cg24236953	cg18554826
	cg18935453	cg11891503	cg12892701
	cg09714912	cg06991787	cg17557141
	cg19750321	cg08557669	cg02597936
	cg27543327	cg00983520	cg23444868
	cg00745693	cg02032966	cg11443905
	cg20801476		cg23156391
	cg10950848		cg11093760
	cg03354108		cg19593550
	cg06654109		cg16022304
	cg14790806		cg26922678
	cg15130625		cg00220152
	cg17881288		cg17968925
	cg06928855		cg14216634
	cg06566994		cg08516222
	cg00513205
	cg13166642
	cg24316108
	cg02948555
	cg18038269
	cg19790908
	cg01308862
	cg02313081
	cg04913265
	cg22568540
	cg20735041
	cg04132452
	cg04765471
	cg23595516
	cg11093760
	cg08025251
	cg16134369
	cg21448535
	cg24236953
	cg24259244
	cg06463365
	cg04101060
	cg26349275
	cg09263516
	cg17119907
	cg05257097
	cg26876647
	cg00077665
	cg07958098
	cg06706310
	cg08040755
	cg21965980
	cg01699830
	cg22788747
	cg04227961
	cg10024583
	cg17939797
	cg23077820
	cg20252475
	cg00956199
	cg08649068
	cg06702699
	cg04424621
	cg01746241
	cg14811014
	cg18877525
	cg02527881
	cg11940285
	cg21421171
	cg06197201
	cg02761502
	cg22827250
	cg21961946
	cg27264684
	cg05162523
	cg22941646
	cg11112223
	cg25964527
	cg14668802
	cg02032966
	cg01960016
	cg14820360
	cg04544533
	cg14419560
	cg11213520
	cg04156219
	cg05159623
	cg25453800
	cg09164913
	cg13644262
	cg24683041
	cg23156391
	cg02257405
	cg02971613
	cg08943932
	cg25629768
	cg13848598
	cg12350474
	cg12623422
	cg11704005
	cg20661303
	cg13251913
	cg24454695
	cg26777729
	cg10215604
	cg08516222
	cg09796529
	cg21937462
	cg26116542
